# Supplementary material for: Coincidence of cholinergic pauses, dopaminergic activation and depolarisation of spiny projection neurons drives synaptic plasticity in the striatum
Source: Nat Commun. 2022 Mar 11;13:1296. doi: 10.1038/s41467-022-28950-0 (PMC8917208; doi:10.1038/s41467-022-28950-0)
Supplement: Supplementary file 4 — Source Data [file 41467_2022_28950_MOESM4_ESM.xlsx]

## Sheet: Fig 2b
Fig 2b
		Time after BIC injection (min)	-15	-10	-5	0	5	10	15	20	25	30
		Experiment ID
	Match	100824	1.33333	0.666667	0.846561	4.47619	4.47619	0.968523	0.952381	1.33333	1.25238	1.16667
		100901	1	1	0.557029	4.15385	2.76923	0.938722	0.692308	0.615385	1.14615	1.27692
		100917	0.933333	1.06667	1.14942	0.542373	0.133333	0.748538	0.844445	1.2	1.55556	1.33333
		120301	0.55814	1.44186	1.6082	2.1285	2.18605	2.21331	1.90698	1.72093	1.67442	1.44186
		120305	1.10714	0.892857	0.628079	0.363196	0.357143	0.44335	1.10714	1.21429	2.28571	2.28571
		120312	1.16	0.84	0.827586	1.3017	0.6	2.02759	2.48	2.4	2.30854	2.31
	Mis-Match	9608	0.919879	1.08012	0.936017	1.06212	1.03742	1.28107	1.01272	0.963317	0.889216	1.03742
		9706	0.854369	1.14563	0.857548	1.3493	1.27292	1.50205	0.500391	0.636462	0.534628	0.738296
		9714	1	1	1.13461	0.529487	0.676788	0.71859	0.302564	0.453846	0.832051	0.642949
		9727	1.0645	0.935498	0.279891	0.324673	0.865795	0.405841	0	0	0.125741	0
		9824	0.956863	1.04314	1.15693	1.66654	2.4998	2.75952	1.74229	1.89379	0.536275	0.681765
		9827	1.33333	0.666667	0.922432	3.20583	3.40741	1.34921	1.40741	0.592593	0.888889	0.740741
	Control	9921	0.564706	1.43529	1.25262	2.4605	0	0.287059	0	0	1.14823	0
		91023	1.17647	0.823529	0.882353	1.89887	2.23722	1.73578	1.54291	1.24306	0	0
		91029	0.994931	1.00507	0.66066	1.28249	1.20608	1.53273	1.33172	1.43055	1.35684	1.55828
		91116	1.35607	0.643925	1.10223	0.870726	0.873898	0.514373	0.183979	0.229973	0.045995	0.275968
		91120	0.906088	1.09391	1.13163	1.17452	3.10901	2.82114	2.4757	1.43936	1.84238	1.03634
		91209	1.29412	0.705882	0.495356	0.743034	0.470588	0.352941	0.117647	0.235294	0	0.117647

## Sheet: Fig 3e
Fig 3e
				Change in EPSP slope 20 min after ICSS like stimulation
		Time (mins)	-10	-5	0	1	5	10	15	20
	Match	Mean	10.33	1.62	0	-8.81	-5.78	0.1	4.35	-0.77
		SEM	6.39	3.01	0	3.87	1.79	2.47	3.27	5.13
		N	7	7	7	7	7	7	7	7
	Mis-match	Mean	-1.23	3.95	0	3.24	12.63	16.05	13.27	17.22
		SEM	7.25	6.52	0	8.8	9.99	10.19	9.01	10.15
		N	7	7	7	7	7	7	7	7

## Sheet: Fig 3f
Fig 3f
					Change in EPSP slope 20 min after ICSS like stimulation
	Match			Mis-match			Dissociated			SNc stim only			Depol-only
	ID	EPSP		ID	EPSP		ID	EPSP		ID	EPSP		ID	EPSP
	97320	17.22		98512	20.98		2930	8.8		04211/12	-12.08		99809	4.55
	97403	61.93		2722	6.27		4519	16.95		4223	-14.02		99813	-10.91
	98331	-0.03		2807	-18.6		4802	-14.34		4309	-3.15		99820	-18.47
	98407	7.94		2819	-0.84		04922/3	-27.83		4322	-16.76		99819(1)	-15.84
	2904	10.15		02n04/5	-1.73		04o18	-2.12		4324	-24.1		99819(2)	-39.86
	98709	-5.61		02n18	4.57		04n01	2.42					99819(3)	-8.73
	99805	28.95		3127	-16.07								99823	-21.59
